# Supplementary material for: Reduction-Responsive Stearyl Alcohol-Cabazitaxel Prodrug Nanoassemblies for Cancer Chemotherapy
Source: Pharmaceutics. 2023 Jan 12;15(1):262. doi: 10.3390/pharmaceutics15010262 (PMC9864162; doi:10.3390/pharmaceutics15010262)
Supplement: Supplementary file 1 [file pharmaceutics-15-00262-s001.zip]

Archive with 1 entries (1 files):
- pharmaceutics-2127600-supplementary.pdf
